# Supplementary material for: Unveiling patterns: an exploration of machine learning techniques for unsupervised feature selection in single-cell data
Source: Brief Bioinform. 2026 Jan 26;27(1):bbag006. doi: 10.1093/bib/bbag006 (PMC12834302; doi:10.1093/bib/bbag006)
Supplement: Supplementary_Table_1_bbag006 [file supplementary_table_1_bbag006.xlsx]

## Sheet: Sheet1
Supplementary Table 1. Summary of unsupervised feature selection methods for single-cell data
Method		Key Principle	Strengths	Limitations/Requirements	Best Use Case	Key Feature Selection Strategy
Linear Dimensionality Reduction Methods	Principal Component Analysis (PCA)	Projects data into orthogonal axes (PCs) capturing variance	Fast, widely used.	Linear only. PCs often hard to interpret	Dimensionality reduction, preprocessing	Loadings (genes with high contributions to PCs)
	Independent Component Analysis (ICA)	Decomposes into statistically independent components	Captures hidden biological signals	Requires PCA pre-processing	Identifying independent programs	Genes with high absolute IC weights
	Sparse PCA (Sparse PCA)	Enforces sparsity in PCA loadings	Improves interpretability, reduces noise	Parameter tuning required	Small interpretable gene sets	Features with large non-zero sparse loadings
	Consensus PCA	Aggregates PCA results across subsampled runs	Robust to noise, stable feature set	Computationally intensive	Multi-sample or multi-batch analysis	Consistent loadings across subsets
Nonlinear Dimensionality Reduction Methods	Uniform Manifold Approximation and Projection (UMAP)	Preserves global/local data structure in low-imensional space	Captures complex structure, fast	Not inherently a selector	Embedding-driven gene prioritization	Correlation with UMAP axes/regression
	Topological Data Analysis TDA	Explores topological shapes & graph structure	Captures rare states and transitions	Parameter sensitive, interpretability	Complex topology or branching	Genes shaping graph components or edges
	Locally Linear Embedding (LLE)	Preserves local linearity of high-dimensional structure	Retains neighborhood structure	Sensitive to noise/outliers	Preserving cell-cell topology	Features preserving local reconstructions
	Isometric Mapping (Isomap)	Uses geodesic distances for manifold learning	Preserves global geometry	Computationally expensive	Differentiation trajectories	Genes correlated with Isomap axes
	Diffusion Maps	Diffusion-like process reveals transitions	Smooth, robust, structure-preserving	Parameter tuning needed	Pseudotime and lineage inference	Correlation with diffusion components
Representation Learning and Latent Factor Models	Non-negative matrix factorization (NMF)	Matrix factorization under non-negativity	Sparse, interpretable components	Non-deterministic, less global	Topic-like gene program discovery	Genes with high loadings in components
	Topic Modeling	Learns latent topics from co-occurrence	Models conserved vs. specific features	Sensitive to topic number	Feature discovery via coexpression patterns	Topic-specific beta weights (top genes)
	Dictionary Learning	Sparse encoding via learned dictionary elements	Adaptive, handles noise, generalizable	Interpretability and computation	Pseudotime & pattern recognition	Sparse coefficients
Regularization-Based Methods	Least Absolute Shrinkage and Selection Operator (LASSO) and Elastic Net (ENET)	Regularized regression (L1/L2 penalties)	Selects sparse, non-zero coefficients	Correlation among features may confuse	Reducing redundancy in high-dimensional data	Frequency of selection/non-zero coefficients
	Graph Laplacian Regularization	Preserves local graph structure	Robust to noise, promotes sparsity	Sensitive to graph quality	Smooth transitions & topological fidelity	Gene weights preserving structure via Laplacian
Tree-Based and Ensemble Feature Selection Methods	Random Forest	Ensemble trees voting with feature importance	Handles high-dimensional, built-in selection	Adaptation to unsupervised is heuristic	Variable importance ranking	Gini impurity/permutation-based importance
	Stability Selection	Repeated subsampling and selection for robustness	Controls false discoveries, interpretable	Sensitive to correlated features	High-dimensional, sparse settings	Feature frequency across iterations
Correlation and Information-Theoretic Methods	Correlation-Based Approaches	Selects genes central to correlation networks	Simple, biologically intuitive	It’s better with a non-linear correlation method	Hub gene detection, co-expression modules	Network metrics
	Maximal Information Coefficient (MIC)	Measures variable association via mutual information	Captures linear and nonlinear patterns	Parameter tuning, affected by weak signal	Identifying non-obvious gene associations	MIC score between gene pairs or to latent axes
Generative and Deep Learning-Based Methods	Generative Adversarial Network (GAN)	Competing generator/discriminator networks	Captures complex structure, denoises	Expensive, instability in training	Imputation, augmentation, deconfounding	Generator/discriminator embeddings or weights
	Variational Autoencoders (VAE)	Probabilistic encoder-decoder learning latent space	Smooth, generative representation	Hyperparameter sensitive, expensive	Clustering, trajectory, gene program discovery	Latent space coefficients, reconstruction-based
Clustering-Based Methods	Hierarchical Clustering	Dendrogram-based clustering	Interpretable tree	Hard to choose linkage/distance metric	Phylogeny-style gene segmentation	Feature impact on tree structure
	K-means	Assigns points to k clusters, updates centroids	Simple, scalable	Sensitive to initialization & k	Integrated feature-cluster discovery	Feature variance across cluster centroids
